# Supplementary material for: Molecular Characterization of a B Cell Adaptor for Phosphoinositide 3-Kinase Homolog in Lamprey (Lampetra japonica) and Its Function in the Immune Response
Source: Int J Mol Sci. 2022 Nov 21;23(22):14449. doi: 10.3390/ijms232214449 (PMC9695028; doi:10.3390/ijms232214449)
Supplement: Supplementary file 1 [file ijms-23-14449-s001.zip]

Archive with 1 entries (1 files):
- ijms-2035677-supplementary.pdf
